# Supplementary material for: The Application Value of Lipoprotein Particle Numbers in the Diagnosis of HBV-Related Hepatocellular Carcinoma with BCLC Stage 0-A
Source: J Pers Med. 2021 Nov 4;11(11):1143. doi: 10.3390/jpm11111143 (PMC8617679; doi:10.3390/jpm11111143)
Supplement: Supplementary file 1 [file jpm-11-01143-s001.zip]

Archive with 19 entries (19 files):
- Figure S1.pdf
- Figure S10.pdf
- Figure S2.pdf
- Figure S3.pdf
- Figure S4.pdf
- Figure S5.pdf
- Figure S6.pdf
- Figure S7.pdf
- Figure S8.pdf
- Figure S9.pdf
- Table S1.xlsx
- Table S2.xlsx
- Table S3.xlsx
- Table S4.xlsx
- Table S5.xlsx
- Table S6.xlsx
- Table S7.xlsx
- Table S8.xlsx
- Table S9.xlsx
