# Supplementary material for: The Application Value of Lipoprotein Particle Numbers in the Diagnosis of HBV-Related Hepatocellular Carcinoma with BCLC Stage 0-A
Source: J Pers Med. 2021 Nov 4;11(11):1143. doi: 10.3390/jpm11111143 (PMC8617679; doi:10.3390/jpm11111143)
Supplement: Supplementary file 1 [file jpm-11-01143-s001.zip › Table S1.xlsx]

## Sheet: table 1
Table S1. NMR lipoproteins & subfractions
Item	Amount	Components
		Total	VLDL and its 5 subfractions	LDL and its 6 subfractions	IDL	HDL and its 4 subfractions
TG	20	√	√	√	√	√
CH	20	√	√	√	√	√
FC	19		√	√	√	√
PL	19		√	√	√	√
Apo-A1	6	√				√
Apo-A2	6	√				√
Apo-B	10	√	VLDL	√	√
PN	10	√	VLDL	√	√
Ratio	2	LDL-C/HDL-C、Apo-B/Apo-A1
Total	112
TG: Triglycerides; CH: Cholesterol; FC: Free Cholesterol; PL: Phospholipids; PN: Particle Number
