# Supplementary material for: The Application Value of Lipoprotein Particle Numbers in the Diagnosis of HBV-Related Hepatocellular Carcinoma with BCLC Stage 0-A
Source: J Pers Med. 2021 Nov 4;11(11):1143. doi: 10.3390/jpm11111143 (PMC8617679; doi:10.3390/jpm11111143)
Supplement: Supplementary file 1 [file jpm-11-01143-s001.zip › Table S2.xlsx]

## Sheet: table S1
Table S2. Clinical characteristics of the HCC group and normal control group
Characteristics	HCC	normal controls	p-value
n	51	50
Age (years)	58.00 (33.00 to 71.00)	39.50 (34.75 to 48.25)	< 0.001
Sex (male/female)	37/14	27/23	0.053
ALT (IU/L)	36.00 (22.00 to 48.00)	23.50 (14.75 to 37.50)	0.002
AST (IU/L)	37.00 (26.00 to 59.00)	18.00 (14.75 to 22.00)	< 0.001
ALB (g/L)	41.60 (39.40 to 45.50)	46.15 (44.20 to 47.35)	< 0.001
TP (g/L)	74.50 (70.90 to 77.20)	72.00 (69.45 to 73.00)	0.001
TBIL (μmol/L)	16.50 (13.90 to 23.60)	14.65 (11.58 to 18.63)	0.006
CRE (μmol/L)	61.00 (53.00 to 69.00)	63.00 (55.00 to 71.25)	0.333
p-values – Mann-Whitney U test for continuous variables and Pearson's chi-square test for categorical variables. Continuous data are presented as medians with interquartile ranges (IQRs). Abbreviations: ALT, alanine aminotransferase; AST, aspartate transaminase; ALB, albumin; TP, total protein; TBIL, total bilirubin; CRE, creatinine.
