# Supplementary material for: The Application Value of Lipoprotein Particle Numbers in the Diagnosis of HBV-Related Hepatocellular Carcinoma with BCLC Stage 0-A
Source: J Pers Med. 2021 Nov 4;11(11):1143. doi: 10.3390/jpm11111143 (PMC8617679; doi:10.3390/jpm11111143)
Supplement: Supplementary file 1 [file jpm-11-01143-s001.zip › Table S3.xlsx]

## Sheet: table S1
Table S3. Clinical characteristics of the AFP-negative HCC group and AFP-negative LD group
Characteristics	AFP- negative HCC	AFP- negative LD	p-value
n	52	50
Age (years)	60.00 (50.25 to 65.00)	53.00 (44.25 to 64.50)	0.056
Sex (male/female)	44/8	29/21	0.003
AFP (ng/ml)	3.78 (2.68 to 6.98)	2.54 (1.76 to 3.58)	< 0.001
ALT (IU/L)	30.50 (16.25 to 47.00)	21.00 (15.25 to 35.25)	0.161
AST (IU/L)	29.00 (20.00 to 47.00)	27.00 (16.50 to 33.50)	0.069
ALB (g/L)	41.65 (39.58 to 45.60)	44.60 (38.60 to 46.98)	0.119
TP (g/L)	72.25 (68.20 to 76.10)	70.75 (63.60 to 76.80)	0.659
TBIL (μmol/L)	15.30 (11.95 to 22.08)	14.35 (10.78 to 22.23)	0.468
CRE (μmol/L)	65.50 (52.50 to 75.00)	63.00 (52.50 to 75.50)	0.833
BCLC stage
stage 0	9	/
stage A	43	/
Chlid-Pugh class
A	48	46
B-C	4	4
Tumer diameter (cm)
≤3	28	/
>3	24	/
p-values – Mann-Whitney U test for continuous variables and Pearson's chi-square test for categorical variables. Continuous data are presented as medians with interquartile ranges (IQRs). Abbreviations: AFP, alpha-fetoprotein; ALT, alanine aminotransferase; AST, aspartate transaminase; ALB, albumin; TP, total protein; TBIL, total bilirubin; CRE, creatinine.
