# Supplementary material for: The Application Value of Lipoprotein Particle Numbers in the Diagnosis of HBV-Related Hepatocellular Carcinoma with BCLC Stage 0-A
Source: J Pers Med. 2021 Nov 4;11(11):1143. doi: 10.3390/jpm11111143 (PMC8617679; doi:10.3390/jpm11111143)
Supplement: Supplementary file 1 [file jpm-11-01143-s001.zip › Table S4.xlsx]

## Sheet: table S4
Table S4. List of calculated parameters in the training set from multivariable and univariable statistical analysis
			HCC vs. LD			HCC vs. NCs
Index	Description	unit	VIP	FC (median)	p(corr)	VIP	FC (median)	p(corr)	p-value (Kruskal–Wallis test)
TPCH	Total Cholesterol	mg/dL	1.0446	1.02121	-0.0264378	1.02916	0.996856	0.165393	0.596
TPTG	Total Triglycerides	mg/dL	0.7827	1.05632	-0.0427533	0.472136	1.21582	0.0964252	0.326
LDCH	LDL-C	mg/dL	0.978769	0.96458	0.0140095	0.63184	1.02524	-0.08274	0.389
HDCH	HDL-C	mg/dL	0.646143	0.978937	0.119823	1.03153	0.689205	0.70305	2.931×10-14
TPA1	Apo-A1	mg/dL	1.08811	0.966193	0.201764	1.14574	0.81101	0.631296	3.742×10-10
TPA2	Apo-A2	mg/dL	0.589878	0.950352	-0.202645	0.85112	0.613843	0.783062	< 0.001
TPAB	Apo-B	mg/dL	0.809258	0.961014	-0.00602856	0.823593	0.974726	0.106775	0.775
LDHD	LDL-C/HDL-C	-/-	0.186046	0.963731	-0.152709	0.176236	1.55649	-0.509604	3.359×10-10
ABA1	Apo-B/Apo-A1	-/-	0.110014	0.967742	-0.161473	0.075908	1.14286	-0.273346	0.002
TBPN	Total Particle Number	nmol/L	3.45078	0.96108	-0.00599768	3.51195	0.974797	0.106794	0.775
VLPN	VLDL Particle Number	nmol/L	1.08279	1.06712	0.014102	1.32939	0.75962	0.310205	0.003
IDPN	IDL Particle Number	nmol/L	2.51444	1.16199	-0.346788	1.37921	0.710632	0.276972	6.318×10-5
LDPN	LDL Particle Number	nmol/L	3.46492	0.934392	0.0693685	2.77159	1.00303	-0.0164356	0.339
L1PN	LDL-1 Particle Number	nmol/L	3.74327	1.08264	-0.310347	3.02381	2.23715	-0.511805	1.399×10-9
L2PN	LDL-2 Particle Number	nmol/L	2.6126	1.29725	-0.209394	2.11846	1.44119	-0.51115	1.712×10-4
L3PN	LDL-3 Particle Number	nmol/L	1.45082	0.9822	-0.0319648	3.14427	7.666	-0.837725	< 0.001
L4PN	LDL-4 Particle Number	nmol/L	2.70825	0.736852	0.221095	1.64534	/	-0.443307	2.148×10-10
L5PN	LDL-5 Particle Number	nmol/L	3.23179	0.801547	0.295694	2.73709	0.441386	0.643471	5.121×10-8
L6PN	LDL-6 Particle Number	nmol/L	2.97111	0.994378	0.218452	5.04982	0.296426	0.933502	< 0.001
IDTG	IDL Triglycerides	mg/dL	0.26971	0.911932	0.072185	0.193001	1.30754	0.142191	0.868
LDTG	LDL Triglycerides	mg/dL	0.51916	0.847534	-0.0465267	0.513747	1.18868	-0.148056	0.004
HDTG	HDL Triglycerides	mg/dL	0.322231	0.942589	0.0784208	0.435372	3.59761	-0.489487	1.590×10-13
VLTG	VLDL Triglycerides	mg/dL	0.598727	0.927302	-0.000479378	0.411959	1.13383	0.14545	0.588469
VLCH	VLDL Cholesterol	mg/dL	0.423142	1.1885	-0.0711744	0.244159	1.28144	0.14488	0.498492
IDCH	IDL Cholesterol	mg/dL	0.955803	1.2955	-0.349804	0.411423	1.00749	0.140018	0.0243512
VLFC	VLDL Free Cholesterol	mg/dL	0.216451	1.06276	-0.0305247	0.23196	1.01872	0.233829	0.416578
IDFC	IDL Free Cholesterol	mg/dL	0.467602	1.3012	-0.314812	0.240585	0.951542	0.211578	0.00847725
LDFC	LDL Free Cholesterol	mg/dL	0.510072	0.981964	0.00383434	0.605035	1.36142	-0.465335	2.890×10-7
HDFC	HDL Free Cholesterol	mg/dL	0.466857	0.942116	0.203767	0.161111	1.16495	-0.228349	0.00144549
VLPL	VLDL Phospholipids	mg/dL	0.286256	1.02632	-0.00300881	0.274342	1.06695	0.188092	0.980675
IDPL	IDL Phospholipids	mg/dL	0.222024	0.854209	0.0122908	0.246789	0.906318	0.233169	0.37407
LDPL	LDL Phospholipids	mg/dL	0.687738	0.931777	0.0166947	0.579895	1.05859	-0.204139	0.0307426
HDPL	HDL Phospholipids	mg/dL	0.955137	0.967658	0.205763	0.569983	0.885103	0.414499	3.444×10-4
HDA1	HDL Apo-A1	mg/dL	1.03737	0.955767	0.166503	1.2267	0.779606	0.644205	1.538×10-11
HDA2	HDL Apo-A2	mg/dL	0.608698	0.96402	-0.22071	0.85406	0.604591	0.785405	< 0.001
VLAB	VLDL Apo-B	mg/dL	0.253947	1.06711	0.0141465	0.311782	0.759857	0.310233	0.00306874
IDAB	IDL Apo-B	mg/dL	0.589841	1.16089	-0.346873	0.323429	0.710606	0.276883	6.275×10-5
LDAB	LDL Apo-B	mg/dL	0.812603	0.934472	0.0693824	0.649984	1.00313	-0.0164402	0.338745
V1TG	VLDL-1 Triglycerides	mg/dL	0.890659	1.22859	-0.218169	0.0952561	1.63408	0.0364346	0.0252843
V2TG	VLDL-2 Triglycerides	mg/dL	0.558075	0.906145	0.234517	0.155843	70.5217	-0.137136	7.164×10-10
V3TG	VLDL-3 Triglycerides	mg/dL	0.429185	1.0301	0.16084	0.225328	1.09607	0.183783	0.938118
V4TG	VLDL-4 Triglycerides	mg/dL	0.19402	1.13262	0.0301694	0.710915	0.368728	0.591814	8.993×10-15
V5TG	VLDL-5 Triglycerides	mg/dL	0.0942945	0.996078	0.0311823	0.309086	0.530825	0.600173	1.306×10-10
V1CH	VLDL-1 Cholesterol	mg/dL	0.350068	1.17942	-0.162962	0.155332	/	-0.148269	8.882×10-16
V2CH	VLDL-2 Cholesterol	mg/dL	0.235919	0.858238	0.120436	0.132885	/	-0.194287	8.874×10-12
V3CH	VLDL-3 Cholesterol	mg/dL	0.179102	1.1	0.0175733	0.0806405	1.5625	0.1084	0.273092
V4CH	VLDL-4 Cholesterol	mg/dL	0.398668	1.48084	-0.216898	0.485676	0.447604	0.554931	7.571×10-11
V5CH	VLDL-5 Cholesterol	mg/dL	0.236452	0.688	0.259579	0.245633	0.375546	0.58865	3.024×10-8
V1FC	VLDL-1 Free Cholesterol	mg/dL	0.113573	0.73	0.0476149	0.0394396	/	-0.0424579	1.281×10-11
V2FC	VLDL-2 Free Cholesterol	mg/dL	0.147659	0.934579	0.105951	0.047248	/	-0.079524	5.988×10-12
V3FC	VLDL-3 Free Cholesterol	mg/dL	0.120351	1.1215	0.051539	0.0615253	1.61074	0.117865	0.192052
V4FC	VLDL-4 Free Cholesterol	mg/dL	0.217202	1.24551	-0.161369	0.223669	0.697987	0.357467	5.335×10-4
V5FC	VLDL-5 Free Cholesterol	mg/dL	0.216623	1.07692	-0.284478	0.132771	0.46281	0.385397	3.651×10-5
V1PL	VLDL-1 Phospholipids	mg/dL	0.277255	1.26457	-0.149949	0.0554594	/	-0.0687919	6.463×10-8
V2PL	VLDL-2 Phospholipids	mg/dL	0.250561	0.851528	0.193708	0.0813824	/	-0.144854	1.618×10-9
V3PL	VLDL-3 Phospholipids	mg/dL	0.212781	1.02101	0.128057	0.142852	1.04292	0.20178	0.936317
V4PL	VLDL-4 Phospholipids	mg/dL	0.178885	1.07692	-0.0628998	0.431744	0.462963	0.54383	9.508×10-11
V5PL	VLDL-5 Phospholipids	mg/dL	0.201832	0.890244	0.216367	0.180746	0.580517	0.422137	0.00110656
L1TG	LDL-1 Triglycerides	mg/dL	0.530629	1.00571	-0.213327	0.37479	1.67619	-0.115276	0.0070288
L2TG	LDL-2 Triglycerides	mg/dL	0.256749	0.908163	-0.13902	0.325159	2.98324	-0.513025	3.265×10-10
L3TG	LDL-3 Triglycerides	mg/dL	0.199433	0.881295	-0.134101	0.173073	0.974155	-0.0487949	0.91437
L4TG	LDL-4 Triglycerides	mg/dL	0.254282	0.809365	0.0995398	0.245722	4.98969	-0.4392	3.155×10-12
L5TG	LDL-5 Triglycerides	mg/dL	0.313857	0.632812	0.183952	0.0609888	0.822335	0.0690884	0.114066
L6TG	LDL-6 Triglycerides	mg/dL	0.244853	0.854599	0.127705	0.425561	0.460432	0.792538	6.017×10-14
L1CH	LDL-1 Cholesterol	mg/dL	1.20062	1.13269	-0.315553	0.993339	2.44011	-0.563126	2.456×10-9
L2CH	LDL-2 Cholesterol	mg/dL	0.883074	1.4415	-0.215417	0.589323	1.34784	-0.447978	0.0047348
L3CH	LDL-3 Cholesterol	mg/dL	0.464017	0.958848	-0.0142177	0.888237	8.45351	-0.786784	2.776×10-15
L4CH	LDL-4 Cholesterol	mg/dL	0.814856	0.705294	0.233651	0.430061	/	-0.406524	9.748×10-9
L5CH	LDL-5 Cholesterol	mg/dL	0.994446	0.942478	0.332837	0.795505	0.399437	0.634813	1.172×10-7
L6CH	LDL-6 Cholesterol	mg/dL	0.796922	1.00516	0.227288	1.32352	0.302865	0.935522	< 0.001
L1FC	LDL-1 Free Cholesterol	mg/dL	0.609424	1.12709	-0.289475	0.492233	1.96829	-0.480375	3.332×10-7
L2FC	LDL-2 Free Cholesterol	mg/dL	0.556066	1.4102	-0.27441	0.241683	1.09077	-0.251149	0.0186204
L3FC	LDL-3 Free Cholesterol	mg/dL	0.234875	0.945455	-0.00466051	0.428607	2.55738	-0.717743	2.084×10-12
L4FC	LDL-4 Free Cholesterol	mg/dL	0.370479	0.812734	0.181947	0.232743	2.85526	-0.427964	2.728×10-7
L5FC	LDL-5 Free Cholesterol	mg/dL	0.47056	0.921788	0.29079	0.402705	0.507302	0.664753	1.301×10-8
L6FC	LDL-6 Free Cholesterol	mg/dL	0.358237	0.924675	0.189486	0.610819	0.351953	0.870661	2.220×10-16
L1PL	LDL-1 Phospholipids	mg/dL	0.905903	1.16141	-0.324292	0.706866	2.23272	-0.516841	3.336×10-8
L2PL	LDL-2 Phospholipids	mg/dL	0.600574	1.27707	-0.204611	0.459304	1.38196	-0.490287	0.000591198
L3PL	LDL-3 Phospholipids	mg/dL	0.32711	0.943688	-0.0215922	0.671969	5.08068	-0.819227	2.220×10-16
L4PL	LDL-4 Phospholipids	mg/dL	0.575338	0.716341	0.220084	0.353038	49.7857	-0.449648	1.666×10-9
L5PL	LDL-5 Phospholipids	mg/dL	0.72922	0.788839	0.340736	0.522379	0.475671	0.581162	1.824×10-6
L6PL	LDL-6 Phospholipids	mg/dL	0.62005	0.942333	0.256389	0.950284	0.339471	0.941102	< 0.001
L1AB	LDL-1 Apo-B	mg/dL	0.877886	1.08228	-0.310352	0.709128	2.23583	-0.511796	1.367×10-8
L2AB	LDL-2 Apo-B	mg/dL	0.6126	1.29692	-0.20933	0.496801	1.44052	-0.511129	1.729×10-4
L3AB	LDL-3 Apo-B	mg/dL	0.340207	0.982158	-0.0318818	0.73739	7.68106	-0.837729	< 0.001
L4AB	LDL-4 Apo-B	mg/dL	0.635251	0.737123	0.221166	0.38585	/	-0.443298	2.154×10-10
L5AB	LDL-5 Apo-B	mg/dL	0.757797	0.801418	0.29564	0.641832	0.441263	0.643423	5.174×10-8
L6AB	LDL-6 Apo-B	mg/dL	0.696668	0.994505	0.218401	1.18425	0.296527	0.933504	< 0.001
H1TG	HDL-1 Triglycerides	mg/dL	0.324924	0.866834	0.133898	0.29146	69	-0.43137	4.896×10-13
H2TG	HDL-2 Triglycerides	mg/dL	0.124204	0.894737	0.0475799	0.181228	4.14634	-0.493164	4.288×10-13
H3TG	HDL-3 Triglycerides	mg/dL	0.151986	1.02098	-0.142935	0.126958	1.8961	-0.358785	9.409×10-9
H4TG	HDL-4 Triglycerides	mg/dL	0.234706	1.1106	-0.215098	0.0421715	0.99177	-0.0436512	0.329603
H1CH	HDL-1 Cholesterol	mg/dL	0.724882	0.976936	0.163833	0.184923	0.919142	-0.00933211	0.615551
H2CH	HDL-2 Cholesterol	mg/dL	0.315316	0.946073	0.152828	0.309651	0.78122	0.55245	3.059×10-8
H3CH	HDL-3 Cholesterol	mg/dL	0.171327	0.903346	-0.0523051	0.411442	0.687088	0.65564	4.855×10-12
H4CH	HDL-4 Cholesterol	mg/dL	0.432213	0.969088	-0.129536	0.865437	0.453855	0.769091	< 0.001
H1FC	HDL-1 Free Cholesterol	mg/dL	0.373071	0.941839	0.200547	0.172052	1.34404	-0.343683	4.352×10-5
H2FC	HDL-2 Free Cholesterol	mg/dL	0.095323	1.04286	0.024693	0.0265495	1.06311	0.0230194	0.861397
H3FC	HDL-3 Free Cholesterol	mg/dL	0.142965	0.984615	-0.120851	0.137152	0.760396	0.430478	6.676×10-6
H4FC	HDL-4 Free Cholesterol	mg/dL	0.183092	0.946667	-0.0832222	0.315843	0.516833	0.662586	5.407×10-14
H1PL	HDL-1 Phospholipids	mg/dL	0.891679	0.959734	0.190602	0.304316	1.26477	-0.251567	0.0140796
H2PL	HDL-2 Phospholipids	mg/dL	0.395846	0.926756	0.159838	0.159965	0.9853	0.242124	0.267352
H3PL	HDL-3 Phospholipids	mg/dL	0.146379	0.959737	-0.0320827	0.411718	0.734129	0.57616	2.452×10-9
H4PL	HDL-4 Phospholipids	mg/dL	0.349295	1.01714	-0.0732953	0.822988	0.563725	0.744088	< 0.001
H1A1	HDL-1 Apo-A1	mg/dL	1.22947	0.835816	0.229573	0.372449	1.26402	-0.271101	0.0106916
H2A1	HDL-2 Apo-A1	mg/dL	0.405295	1.00215	0.14455	0.415842	0.748863	0.539161	2.314×10-7
H3A1	HDL-3 Apo-A1	mg/dL	0.220148	0.968293	-0.066782	0.38978	0.805437	0.433371	4.914×10-5
H4A1	HDL-4 Apo-A1	mg/dL	0.615865	1.00038	-0.0833141	1.30561	0.621332	0.773142	< 0.001
H1A2	HDL-1 Apo-A2	mg/dL	0.322332	0.785211	0.189028	0.0226439	1.14653	-0.0534961	0.644301
H2A2	HDL-2 Apo-A2	mg/dL	0.133705	1.07115	-0.0387941	0.134335	0.884176	0.348069	0.000799895
H3A2	HDL-3 Apo-A2	mg/dL	0.320825	0.986726	-0.220956	0.238342	0.714744	0.491605	7.718×10-8
H4A2	HDL-4 Apo-A2	mg/dL	0.63797	0.990338	-0.2394	0.805538	0.490137	0.778019	< 0.001
