# Supplementary material for: The Application Value of Lipoprotein Particle Numbers in the Diagnosis of HBV-Related Hepatocellular Carcinoma with BCLC Stage 0-A
Source: J Pers Med. 2021 Nov 4;11(11):1143. doi: 10.3390/jpm11111143 (PMC8617679; doi:10.3390/jpm11111143)
Supplement: Supplementary file 1 [file jpm-11-01143-s001.zip › Table S5.xlsx]

## Sheet: table S4
Table S5. List of calculated parameters of AFP-negative patients from multivariable and univariable statistical analysis
			AFP(-) HCC vs. AFP(-) LD			AFP(-) HCC vs. NCs
Index	Description	unit	VIP	FC (median)	p(corr)	VIP	FC (median)	p(corr)	p-value (Kruskal–Wallis test)
TPCH	Total Cholesterol	mg/dL	1.15998	0.998402	0.104723	0.835873	0.999187	0.280864	0.462847
TPTG	Total Triglycerides	mg/dL	1.45624	1.15108	-0.449873	1.04662	1.24933	0.0598019	0.0746299
LDCH	LDL-C	mg/dL	1.27446	0.878803	0.373189	0.203582	0.989467	-0.0126922	0.213942
HDCH	HDL-C	mg/dL	0.413885	0.936605	0.260773	1.20674	0.658255	0.763285	< 0.001
TPA1	Apo-A1	mg/dL	0.690366	0.95506	0.294432	1.30731	0.808213	0.654735	5.091×10-14
TPA2	Apo-A2	mg/dL	0.383128	0.935599	0.271666	0.905449	0.628942	0.804144	< 0.001
TPAB	Apo-B	mg/dL	0.934693	0.919277	0.13754	0.580876	0.993154	0.163356	0.593928
LDHD	LDL-C/HDL-C	-/-	0.1274	0.969626	0.0689886	0.192847	1.7364	-0.576283	4.590×10-11
ABA1	Apo-B/Apo-A1	-/-	0.078885	0.946154	-0.202125	0.083664	1.17143	-0.315619	2.787×10-4
TBPN	Total Particle Number	nmol/L	3.9857	0.9193	0.137544	2.47705	0.993191	0.163378	0.593929
VLPN	VLDL Particle Number	nmol/L	1.79362	1.1317	-0.490063	1.85032	0.793171	0.270933	0.00473275
IDPN	IDL Particle Number	nmol/L	1.91861	1.03188	-0.537438	2.06553	0.620355	0.309184	1.076×10-5
LDPN	LDL Particle Number	nmol/L	4.28246	0.883779	0.350099	0.462803	0.997622	0.0354359	0.0842668
L1PN	LDL-1 Particle Number	nmol/L	3.70164	1.02605	-0.746622	3.20578	2.07751	-0.42165	9.240×10-8
L2PN	LDL-2 Particle Number	nmol/L	1.46672	1.25812	-0.353601	1.71542	1.41747	-0.464538	1.573×10-4
L3PN	LDL-3 Particle Number	nmol/L	1.13704	0.985947	-0.110021	3.22445	7.59781	-0.849093	< 0.001
L4PN	LDL-4 Particle Number	nmol/L	2.18087	0.777958	0.382152	2.01799	/	-0.511062	1.325×10-11
L5PN	LDL-5 Particle Number	nmol/L	3.33786	0.736583	0.745556	2.93974	0.407023	0.610416	7.372×10-9
L6PN	LDL-6 Particle Number	nmol/L	3.41894	0.864464	0.684676	5.32532	0.295165	0.939172	< 0.001
IDTG	IDL Triglycerides	mg/dL	0.439292	1.31579	-0.366782	0.344586	1.52749	0.0871386	0.389371
LDTG	LDL Triglycerides	mg/dL	0.554053	0.875755	-0.303464	0.646172	1.16492	-0.129473	0.0134633
HDTG	HDL Triglycerides	mg/dL	0.412565	0.998171	-0.439332	0.499066	3.26096	-0.441085	7.199×10-13
VLTG	VLDL Triglycerides	mg/dL	0.805815	1.03191	-0.263439	0.561533	1.21358	0.0981855	0.145398
VLCH	VLDL Cholesterol	mg/dL	0.611067	1.19844	-0.38695	0.459499	1.2209	0.115936	0.306909
IDCH	IDL Cholesterol	mg/dL	0.717073	1.16161	-0.498087	0.666605	0.924646	0.176041	0.0270472
VLFC	VLDL Free Cholesterol	mg/dL	0.355463	1.10208	-0.36773	0.318374	1.02473	0.201304	0.33971
IDFC	IDL Free Cholesterol	mg/dL	0.385238	1.146	-0.49486	0.377361	0.84141	0.226321	0.00591028
LDFC	LDL Free Cholesterol	mg/dL	0.563736	0.944589	0.231966	0.490107	1.32468	-0.430817	4.069×10-7
HDFC	HDL Free Cholesterol	mg/dL	0.282865	0.948666	0.321762	0.229639	1.15549	-0.098611	0.00795454
VLPL	VLDL Phospholipids	mg/dL	0.362067	1.03834	-0.255848	0.315686	1.06263	0.168544	0.784232
IDPL	IDL Phospholipids	mg/dL	0.297293	0.949173	-0.157627	0.334801	0.874728	0.242346	0.215282
LDPL	LDL Phospholipids	mg/dL	0.845942	0.9171	0.307116	0.199851	1.04719	-0.143218	0.0260094
HDPL	HDL Phospholipids	mg/dL	0.32082	0.932299	0.183652	0.757954	0.837493	0.503871	6.994×10-7
HDA1	HDL Apo-A1	mg/dL	0.703311	0.959258	0.2975	1.41754	0.775662	0.674977	4.663×10-14
HDA2	HDL Apo-A2	mg/dL	0.349375	0.940062	0.235132	0.906935	0.624433	0.805549	< 0.001
VLAB	VLDL Apo-B	mg/dL	0.420624	1.13129	-0.490075	0.433918	0.792712	0.270971	0.0047835
IDAB	IDL Apo-B	mg/dL	0.449939	1.03149	-0.537459	0.484384	0.620455	0.309138	1.064×10-5
LDAB	LDL Apo-B	mg/dL	1.0043	0.883769	0.350087	0.108542	0.99765	0.0354262	0.0842668
V1TG	VLDL-1 Triglycerides	mg/dL	0.649721	1.41545	-0.286197	0.301538	1.95561	-0.000834093	0.00058573
V2TG	VLDL-2 Triglycerides	mg/dL	0.303436	0.999431	0.0960295	0.249816	76.3913	-0.176438	1.719×10-10
V3TG	VLDL-3 Triglycerides	mg/dL	0.281837	1.04368	0.0294611	0.233176	1.13028	0.146618	0.699728
V4TG	VLDL-4 Triglycerides	mg/dL	0.264148	1.11329	-0.239341	0.789209	0.364061	0.589739	3.442×10-15
V5TG	VLDL-5 Triglycerides	mg/dL	0.187873	1.01121	-0.471201	0.347657	0.565308	0.606415	5.633×10-11
V1CH	VLDL-1 Cholesterol	mg/dL	0.416326	1.40437	-0.393928	0.274677	/	-0.151203	1.110×10-16
V2CH	VLDL-2 Cholesterol	mg/dL	0.183886	1.04944	-0.161582	0.191186	/	-0.218892	1.912×10-12
V3CH	VLDL-3 Cholesterol	mg/dL	0.194963	1.1649	-0.116795	0.148282	1.56534	0.0917351	0.203426
V4CH	VLDL-4 Cholesterol	mg/dL	0.306379	1.3275	-0.351465	0.591789	0.399157	0.579967	7.914×10-12
V5CH	VLDL-5 Cholesterol	mg/dL	0.111318	0.840637	-0.294153	0.263054	0.460699	0.577045	9.813×10-8
V1FC	VLDL-1 Free Cholesterol	mg/dL	0.18047	1.31169	-0.307469	0.128524	/	-0.0749787	5.481×10-11
V2FC	VLDL-2 Free Cholesterol	mg/dL	0.173048	1.17617	-0.359604	0.124843	/	-0.129811	3.229×10-13
V3FC	VLDL-3 Free Cholesterol	mg/dL	0.151594	1.18009	-0.252455	0.115921	1.67114	0.0841883	0.0843435
V4FC	VLDL-4 Free Cholesterol	mg/dL	0.286416	1.09464	-0.504623	0.319714	0.582215	0.351439	1.645×10-4
V5FC	VLDL-5 Free Cholesterol	mg/dL	0.21929	1.09524	-0.619401	0.172968	0.475207	0.378252	2.338×10-5
V1PL	VLDL-1 Phospholipids	mg/dL	0.217798	1.12329	-0.242511	0.152032	/	-0.0924252	2.843×10-9
V2PL	VLDL-2 Phospholipids	mg/dL	0.153043	1.06941	0.120054	0.122093	/	-0.173452	5.240×10-10
V3PL	VLDL-3 Phospholipids	mg/dL	0.150753	1.06813	-0.0565627	0.163276	1.04292	0.176985	0.806529
V4PL	VLDL-4 Phospholipids	mg/dL	0.237524	1.01077	-0.336571	0.502934	0.434524	0.546149	2.319×10-11
V5PL	VLDL-5 Phospholipids	mg/dL	0.0892765	0.969419	-0.233948	0.184209	0.630219	0.404472	0.0020842
L1TG	LDL-1 Triglycerides	mg/dL	0.67096	1.02744	-0.688065	0.571549	1.72381	-0.0908835	0.0102262
L2TG	LDL-2 Triglycerides	mg/dL	0.355793	0.864348	-0.611371	0.35942	2.77654	-0.448401	1.804×10-9
L3TG	LDL-3 Triglycerides	mg/dL	0.178117	0.921875	-0.393604	0.179046	0.93837	0.0361102	0.763436
L4TG	LDL-4 Triglycerides	mg/dL	0.166169	0.824561	-0.103228	0.289629	4.84536	-0.464407	3.170×10-12
L5TG	LDL-5 Triglycerides	mg/dL	0.198739	0.693694	0.278173	0.0372931	0.781726	0.0766196	0.0385366
L6TG	LDL-6 Triglycerides	mg/dL	0.338133	0.900763	0.634322	0.469104	0.471623	0.850541	2.220×10-16
L1CH	LDL-1 Cholesterol	mg/dL	1.14914	1.09478	-0.737918	1.01271	2.2745	-0.47451	1.382×10-8
L2CH	LDL-2 Cholesterol	mg/dL	0.38158	1.25228	-0.279495	0.417114	1.2466	-0.377954	0.00633372
L3CH	LDL-3 Cholesterol	mg/dL	0.298566	0.980676	0.0126528	0.919815	8.28571	-0.805274	2.220×10-16
L4CH	LDL-4 Cholesterol	mg/dL	0.70312	0.687392	0.454118	0.544374	/	-0.465356	9.207×10-10
L5CH	LDL-5 Cholesterol	mg/dL	0.938563	0.721576	0.740412	0.835279	0.377872	0.58499	6.525×10-8
L6CH	LDL-6 Cholesterol	mg/dL	0.941795	0.837795	0.717314	1.39814	0.271879	0.930418	< 0.001
L1FC	LDL-1 Free Cholesterol	mg/dL	0.5728	1.0428	-0.681898	0.490266	1.78293	-0.382427	3.445×10-6
L2FC	LDL-2 Free Cholesterol	mg/dL	0.227335	1.245	-0.29225	0.128359	1.03078	-0.128236	0.0175706
L3FC	LDL-3 Free Cholesterol	mg/dL	0.193657	0.959533	-0.00757463	0.438296	2.52664	-0.736034	3.219×10-13
L4FC	LDL-4 Free Cholesterol	mg/dL	0.371584	0.787409	0.446173	0.295853	2.83882	-0.493009	2.034×10-8
L5FC	LDL-5 Free Cholesterol	mg/dL	0.510952	0.798498	0.77324	0.436702	0.490392	0.626764	1.503×10-9
L6FC	LDL-6 Free Cholesterol	mg/dL	0.524232	0.831388	0.800039	0.653136	0.316856	0.857513	< 0.001
L1PL	LDL-1 Phospholipids	mg/dL	0.868616	1.05212	-0.751477	0.745484	1.97884	-0.424244	2.415×10-7
L2PL	LDL-2 Phospholipids	mg/dL	0.298528	1.22799	-0.309085	0.351996	1.34578	-0.431881	0.000666501
L3PL	LDL-3 Phospholipids	mg/dL	0.225865	0.97096	-0.0205959	0.693668	5.06846	-0.83426	< 0.001
L4PL	LDL-4 Phospholipids	mg/dL	0.497529	0.730849	0.430797	0.435593	50.4286	-0.509026	1.126×10-10
L5PL	LDL-5 Phospholipids	mg/dL	0.692905	0.742574	0.766317	0.559323	0.443383	0.53206	4.518×10-7
L6PL	LDL-6 Phospholipids	mg/dL	0.708681	0.855128	0.756574	1.00588	0.31492	0.932255	< 0.001
L1AB	LDL-1 Apo-B	mg/dL	0.868111	1.0261	-0.746642	0.7518	2.07734	-0.421638	9.155×10-8
L2AB	LDL-2 Apo-B	mg/dL	0.343959	1.25823	-0.353594	0.402286	1.41755	-0.464526	1.626×10-4
L3AB	LDL-3 Apo-B	mg/dL	0.266699	0.985806	-0.110016	0.756188	7.61462	-0.849096	< 0.001
L4AB	LDL-4 Apo-B	mg/dL	0.511477	0.778291	0.38218	0.473219	/	-0.511022	1.325×10-11
L5AB	LDL-5 Apo-B	mg/dL	0.782748	0.736749	0.745529	0.689393	0.407094	0.610408	7.498×10-9
L6AB	LDL-6 Apo-B	mg/dL	0.801827	0.864683	0.684693	1.24887	0.295216	0.939174	< 0.001
H1TG	HDL-1 Triglycerides	mg/dL	0.282882	0.898021	-0.410859	0.308502	59	-0.344828	4.186×10-12
H2TG	HDL-2 Triglycerides	mg/dL	0.173712	0.97411	-0.416972	0.203359	3.67073	-0.449396	2.806×10-12
H3TG	HDL-3 Triglycerides	mg/dL	0.185137	1.11628	-0.435259	0.182316	1.87013	-0.364199	9.101×10-9
H4TG	HDL-4 Triglycerides	mg/dL	0.165426	1.03191	-0.307768	0.144387	0.997942	-0.10458	0.233705
H1CH	HDL-1 Cholesterol	mg/dL	0.0529538	0.915748	-0.00906596	0.246946	0.772152	0.228768	0.0223237
H2CH	HDL-2 Cholesterol	mg/dL	0.0827545	0.880895	0.10949	0.378689	0.705227	0.625297	2.507×10-11
H3CH	HDL-3 Cholesterol	mg/dL	0.200834	0.880579	0.237601	0.43719	0.68803	0.683643	3.330×10-13
H4CH	HDL-4 Cholesterol	mg/dL	0.458658	0.959062	0.425719	0.894423	0.496019	0.765006	< 0.001
H1FC	HDL-1 Free Cholesterol	mg/dL	0.167414	0.942058	0.25492	0.159712	1.26238	-0.165599	0.000756609
H2FC	HDL-2 Free Cholesterol	mg/dL	0.0991593	1.01728	0.243718	0.0589661	1	0.115403	0.783918
H3FC	HDL-3 Free Cholesterol	mg/dL	0.171631	0.989796	0.412932	0.168027	0.768317	0.425982	3.219×10-6
H4FC	HDL-4 Free Cholesterol	mg/dL	0.234815	0.906031	0.413282	0.327705	0.587807	0.656645	8.604×10-14
H1PL	HDL-1 Phospholipids	mg/dL	0.11055	0.910331	-0.0310793	0.0317725	0.985777	-0.0272515	0.499947
H2PL	HDL-2 Phospholipids	mg/dL	0.0154257	0.973532	-0.0161122	0.234846	0.93524	0.33922	0.0134605
H3PL	HDL-3 Phospholipids	mg/dL	0.179072	0.949372	0.162756	0.43278	0.736644	0.579917	5.786×10-10
H4PL	HDL-4 Phospholipids	mg/dL	0.515145	0.93945	0.460124	0.830455	0.617953	0.707806	< 0.001
H1A1	HDL-1 Apo-A1	mg/dL	0.132049	0.887203	-0.00318808	0.146202	1.11124	-0.0709967	0.428011
H2A1	HDL-2 Apo-A1	mg/dL	0.127226	1.00111	0.143915	0.499181	0.722386	0.590336	4.277×10-10
H3A1	HDL-3 Apo-A1	mg/dL	0.172096	0.969124	0.0426258	0.398936	0.821465	0.429897	1.932×10-4
H4A1	HDL-4 Apo-A1	mg/dL	0.810832	0.975843	0.421114	1.33484	0.676682	0.759557	< 0.001
H1A2	HDL-1 Apo-A2	mg/dL	0.0391563	0.925641	0.028659	0.053598	0.928021	0.104334	0.437141
H2A2	HDL-2 Apo-A2	mg/dL	0.0385048	1.04462	-0.0405002	0.170046	0.840131	0.397029	4.694×10-6
H3A2	HDL-3 Apo-A2	mg/dL	0.132746	0.964169	0.0142027	0.246482	0.711538	0.480151	1.088×10-7
H4A2	HDL-4 Apo-A2	mg/dL	0.356299	0.941077	0.307901	0.827948	0.553696	0.779493	< 0.001
