# Supplementary material for: The Application Value of Lipoprotein Particle Numbers in the Diagnosis of HBV-Related Hepatocellular Carcinoma with BCLC Stage 0-A
Source: J Pers Med. 2021 Nov 4;11(11):1143. doi: 10.3390/jpm11111143 (PMC8617679; doi:10.3390/jpm11111143)
Supplement: Supplementary file 1 [file jpm-11-01143-s001.zip › Table S6.xlsx]

## Sheet: Sheet1
Table S6. The absolute numbers of each lipoprotein subfraction
			Taining set			Validation set				AFP-negative set
			upper quartile	median	lower quartile	upper quartile	median	lower quartile	upper quartile	median	lower quartile
TPCH	mg/dL	HCC	155.02	183.9	204.69	160.965	192.635	223.44	151.978	184.33	196.375
		LD	137.28	180.08	226.485	146.365	198.27	232.435	144.875	184.625	228.092
		NCs	159.11	184.48	217.857				159.11	184.48	217.857
TPTG	mg/dL	HCC	63.18	88.53	109.18	66.4325	87.54	116.537	71.7525	90.97	103.328
		LD	67.985	83.81	100.16	57.45	74.72	103.415	64.015	79.03	103.078
		NCs	56.8125	72.815	100.31				56.8125	72.815	100.31
LDCH	mg/dL	HCC	81.03	98.31	114.91	94.3625	110.83	125.852	77.2	94.88	113.08
		LD	67.98	101.92	135.14	83.53	112.4	140.07	73.9575	107.965	136.683
		NCs	75.8	95.89	108.895				75.8	95.89	108.895
HDCH	mg/dL	HCC	42.52	50.66	56.29	39.37	48.21	62.0375	40.6525	48.385	54.525
		LD	42.145	51.75	58.27	44.83	53.53	60.31	42.78	51.66	58.0875
		NCs	67.02	73.505	83.0475				67.02	73.505	83.0475
TPA1	mg/dL	HCC	111.51	118.89	134.08	105.385	115.065	143.968	103.138	118.48	132.51
		LD	110.23	123.05	142.245	113.64	125.46	137.195	111.345	124.055	139.165
		NCs	134.727	146.595	164.972				134.727	146.595	164.972
TPA2	mg/dL	HCC	20.51	22.97	26.17	21.1825	23.735	25.24	20.645	23.535	26.29
		LD	11.205	24.17	29.23	22.435	26.14	28.425	17.945	25.155	28.5975
		NCs	34.525	37.42	44.2475				34.525	37.42	44.2475
TPAB	mg/dL	HCC	64.99	76.17	88.48	73.3575	80.605	94.9775	65.4425	77.61	87.46
		LD	63.235	79.26	104.515	64.505	87.06	99.89	60.1225	84.425	103.845
		NCs	64.9325	78.145	93.2175				64.9325	78.145	93.2175
LDHD	-/-	HCC	1.65	1.86	2.36	2.025	2.115	2.3325	1.7475	2.075	2.345
		LD	1.37	1.93	2.505	1.795	2.38	2.495	1.525	2.14	2.5025
		NCs	1.0075	1.195	1.475				1.0075	1.195	1.475
ABA1	-/-	HCC	0.52	0.6	0.74	0.58	0.67	0.7975	0.5225	0.615	0.735
		LD	0.525	0.62	0.76	0.595	0.68	0.79	0.5525	0.65	0.76
		NCs	0.4275	0.525	0.63				0.4275	0.525	0.63
TBPN	nmol/L	HCC	1181.7	1385.06	1608.72	1333.89	1465.65	1726.93	1189.94	1411.19	1590.31
		LD	1149.8	1441.15	1900.38	1172.9	1583.06	1816.32	1093.25	1535.08	1888.21
		NCs	1180.62	1420.87	1695				1180.62	1420.87	1695
VLPN	nmol/L	HCC	81.87	115.58	146.71	80.79	122.39	162.623	93.5	120.685	145.86
		LD	86.81	108.31	152.695	75.44	103	147.21	84.355	106.64	148.877
		NCs	112.383	152.155	222.322				112.383	152.155	222.322
IDPN	nmol/L	HCC	58.33	85.29	120.63	49.415	70.805	105.775	52.06	74.455	107.438
		LD	45.975	73.4	92.595	46.53	67.89	90.76	44.535	72.155	87.5375
		NCs	79.5075	120.02	166.843				79.5075	120.02	166.843
LDPN	nmol/L	HCC	1019.59	1164.15	1331.31	1141.99	1276.58	1482.36	1020.43	1157.87	1307.26
		LD	990.68	1245.89	1621.69	1092.2	1381.48	1535.03	991.033	1310.13	1570.45
		NCs	903.58	1160.63	1359.99				903.58	1160.63	1359.99
L1PN	nmol/L	HCC	214.68	265.55	350.36	180.252	257.31	362.695	192.157	246.6	336.41
		LD	209.52	245.28	310.85	175.475	237.27	319.745	200.113	240.34	303.517
		NCs	57.4	118.7	226.037				57.4	118.7	226.037
L2PN	nmol/L	HCC	169.33	222.44	309.64	179.108	259.98	326.89	176.71	218.78	281.912
		LD	131.08	171.47	252.705	123.17	194.33	246.81	123.415	173.895	243.06
		NCs	107.112	154.345	192.843				107.112	154.345	192.843
L3PN	nmol/L	HCC	180.01	210.24	272.1	193.69	249.54	320.127	178.9	208.37	271.463
		LD	172.77	214.05	276.935	176.03	210.9	224.22	170.95	211.34	259.3
		NCs	0	27.425	87.195				0	27.425	87.195
L4PN	nmol/L	HCC	113.72	150.9	190.49	138.94	182.97	238.127	112.222	153.145	211.115
		LD	75.38	204.79	309.41	119.815	188.92	270.775	88.485	196.855	292.16
		NCs	0	0	73.6775				0	0	73.6775
L5PN	nmol/L	HCC	83.34	123.31	158.27	84.415	126.905	161.435	75.4025	113.71	152.098
		LD	54.81	153.84	252.555	111.665	154.91	224.305	68	154.375	250.278
		NCs	175.94	279.37	371.718				175.94	279.37	371.718
L6PN	nmol/L	HCC	104.83	164.49	227.44	116.385	158.655	229.493	100.855	163.79	217.917
		LD	87.58	165.42	300.71	122.85	219.29	318.865	101.667	189.47	333.102
		NCs	488.96	554.91	646.655				488.96	554.91	646.655
IDTG	mg/dL	HCC	0.43	3.21	6.32	1.45	3.045	8.17	1.4675	3.75	5.925
		LD	0.815	3.52	5.885	0.415	1.98	6.085	0.815	2.85	6.0625
		NCs	0.43	2.455	5.34				0.43	2.455	5.34
LDTG	mg/dL	HCC	13.9	17.01	22.11	13.215	16.195	24.3775	13.075	16.67	21.585
		LD	16.84	20.07	23.155	14.005	17.49	24.37	15.7125	19.035	23.0775
		NCs	10.58	14.31	20.445				10.58	14.31	20.445
HDTG	mg/dL	HCC	7.19	9.03	12.63	5.8075	8.835	12.9	6.9725	8.185	12.465
		LD	7.05	9.58	12.58	5.97	6.64	10.085	6.2975	8.2	11.59
		NCs	0.2825	2.51	5.5525				0.2825	2.51	5.5525
VLTG	mg/dL	HCC	34.32	45.92	59.07	30.6625	44.87	73.595	35.7875	49.15	61.585
		LD	26.68	49.52	57.125	25.295	44.68	65.98	27.12	47.63	58.3675
		NCs	28.13	40.5	57.72				28.13	40.5	57.72
VLCH	mg/dL	HCC	9.91	17.78	20.3	9.9075	14.12	21.17	10.7825	16.94	21.04
		LD	7.415	14.96	20.95	6.61	12.47	18.59	7.805	14.135	20.3975
		NCs	6.44	13.875	24.705				6.44	13.875	24.705
IDCH	mg/dL	HCC	8.41	12.1	17.19	6.9025	11.065	15.01	6.9575	11.105	16.645
		LD	4.995	9.34	13.01	4.78	9.68	12.32	4.695	9.56	12.415
		NCs	7.615	12.01	20.285				7.615	12.01	20.285
VLFC	mg/dL	HCC	5.51	7.62	8.91	5.255	7.19	9.4625	5.5575	7.665	8.93
		LD	5.02	7.17	8.525	4.71	6.42	9.24	5.02	6.955	9.1975
		NCs	5.03	7.48	12.45				5.03	7.48	12.45
IDFC	mg/dL	HCC	1.91	3.24	4.64	1.8825	2.73	4.14	1.7875	2.865	4.25
		LD	1.27	2.49	3.545	1.215	2.45	3.405	1.1575	2.5	3.3775
		NCs	2.35	3.405	5.8675				2.35	3.405	5.8675
LDFC	mg/dL	HCC	30.45	35.39	41.08	32.775	35.87	41.945	29.98	34.435	39.4075
		LD	29.17	36.04	45.38	29.47	36.82	42.15	28.3975	36.455	43.235
		NCs	19.81	25.995	31.0625				19.81	25.995	31.0625
HDFC	mg/dL	HCC	12.97	14.16	15.93	11.9	13.3	17.9975	12.0375	14.045	15.36
		LD	12.395	15.03	17.125	11.67	13.46	16.795	11.745	14.805	16.8
		NCs	9.2175	12.155	15.0875				9.2175	12.155	15.0875
VLPL	mg/dL	HCC	11.07	14.82	18.01	10.7275	14.78	18.6575	12.1825	14.76	17.7275
		LD	10.5	14.44	17.945	8.515	12.82	19.065	10.1825	14.215	18.5425
		NCs	7.25	13.89	25.0275				7.25	13.89	25.0275
IDPL	mg/dL	HCC	3.23	4.16	5.65	3.51	4.81	6.5975	2.815	4.015	5.7625
		LD	1.55	4.87	6.65	2.67	3.75	6.385	1.76	4.23	6.5025
		NCs	3.3375	4.59	8.0725				3.3375	4.59	8.0725
LDPL	mg/dL	HCC	49.68	57.09	67.24	55.7725	62.915	71.31	49.3475	56.475	63.8275
		LD	45.915	61.27	75.05	49.795	63.5	76.955	46.5875	61.58	74.825
		NCs	42.275	53.93	61.4925				42.275	53.93	61.4925
HDPL	mg/dL	HCC	59.58	67.02	77.62	56.765	65.525	82.7875	55.7025	63.415	72.5175
		LD	59.35	69.26	81.27	58.47	68.09	77.64	58.515	68.02	78.7425
		NCs	70.545	75.72	89.38				70.545	75.72	89.38
HDA1	mg/dL	HCC	110.18	120.57	134.43	103.1	115.665	148.058	104.215	119.96	130.8
		LD	108.145	126.15	143.25	115.33	123.62	138.715	110.472	125.055	141.165
		NCs	141.478	154.655	171.745				141.478	154.655	171.745
HDA2	mg/dL	HCC	21.28	23.31	26.44	22.385	23.805	25.4175	21.38	24.075	26.44
		LD	11.745	24.18	28.87	22.945	26.89	28.31	18.81	25.61	28.6975
		NCs	34.92	38.555	45.1325				34.92	38.555	45.1325
VLAB	mg/dL	HCC	4.5	6.36	8.07	4.4425	6.73	8.945	5.1425	6.635	8.0225
		LD	4.775	5.96	8.4	4.145	5.66	8.095	4.64	5.865	8.19
		NCs	6.1825	8.37	12.2275				6.1825	8.37	12.2275
IDAB	mg/dL	HCC	3.21	4.69	6.63	2.715	3.895	5.815	2.86	4.095	5.9125
		LD	2.53	4.04	5.09	2.56	3.73	4.995	2.4475	3.97	4.8125
		NCs	4.375	6.6	9.1725				4.375	6.6	9.1725
LDAB	mg/dL	HCC	56.07	64.03	73.22	62.805	70.21	81.525	56.1175	63.68	71.9
		LD	54.485	68.52	89.19	60.07	75.98	84.425	54.5075	72.055	86.37
		NCs	49.69	63.83	74.7975				49.69	63.83	74.7975
V1TG	mg/dL	HCC	9.91	18.22	25.05	9.81	15.48	30.32	13.2825	21.805	29.045
		LD	6.755	14.83	23.125	7.795	14	32.7	7.925	15.405	24.0875
		NCs	5.1625	11.15	17.3825				5.1625	11.15	17.3825
V2TG	mg/dL	HCC	5.91	8.11	9.87	5.985	8.815	12.695	5.9475	8.785	9.895
		LD	5.055	8.95	12.805	5.3	8.87	11.19	5.0725	8.79	12.5375
		NCs	0	0.115	3.6225				0	0.115	3.6225
V3TG	mg/dL	HCC	4.93	7.53	8.79	4.9525	7.27	11.3925	5.275	7.765	9.96
		LD	3.595	7.31	11.915	4.145	7.57	10.57	3.8825	7.44	11.8975
		NCs	3.165	6.87	12.9425				3.165	6.87	12.9425
V4TG	mg/dL	HCC	4.42	6.32	7.58	4.44	5.905	6.9975	4.6625	6.24	7.4825
		LD	4.235	5.58	8.23	3.88	5.85	7.59	4.005	5.605	8.08
		NCs	10.98	17.14	23.7525				10.98	17.14	23.7525
V5TG	mg/dL	HCC	2.08	2.54	3.16	2.2525	2.65	3.1175	2.2525	2.705	3.22
		LD	2.005	2.55	3.08	1.955	2.43	2.91	2.025	2.675	3
		NCs	3.435	4.785	6.1075				3.435	4.785	6.1075
V1CH	mg/dL	HCC	2.5	4.47	6.62	2.0825	3.4	9.0125	2.9875	5.14	6.9275
		LD	2.34	3.79	5.89	1.965	2.94	5.61	2.15	3.66	5.885
		NCs	0	0	0.0175				0	0	0.0175
V2CH	mg/dL	HCC	1.49	2.24	2.97	1.64	2.215	3.6775	1.5325	2.335	3.0675
		LD	1.235	2.61	3.355	1.06	1.55	2.715	1.07	2.225	3.3325
		NCs	0	0	0.3575				0	0	0.3575
V3CH	mg/dL	HCC	1.4	2.75	3.76	1.49	2.385	4.1525	1.43	2.755	3.9175
		LD	0.59	2.5	4.17	0.78	2.28	3.565	0.5975	2.365	4.135
		NCs	0.4575	1.76	3.9325				0.4575	1.76	3.9325
V4CH	mg/dL	HCC	2.7	4.25	6.02	2.4	3.215	5.28	2.52	3.79	5.55
		LD	1.715	2.87	5.045	1.935	2.73	4.84	1.79	2.855	4.795
		NCs	6.3675	9.495	13.83				6.3675	9.495	13.83
V5CH	mg/dL	HCC	0.66	0.86	1.41	0.6775	1.07	1.4875	0.56	1.055	1.4875
		LD	0.84	1.25	1.74	0.41	1.17	1.49	0.7625	1.255	1.735
		NCs	1.4825	2.29	3.1675				1.4825	2.29	3.1675
V1FC	mg/dL	HCC	0.33	0.73	1.58	0.205	0.975	2.355	0.41	1.01	1.68
		LD	0.205	1	1.835	0	0.41	1.685	0	0.77	1.8075
		NCs	0	0	0				0	0	0
V2FC	mg/dL	HCC	0.56	1	1.34	0.4775	1.255	1.5825	0.5625	1.135	1.52
		LD	0.4	1.07	1.615	0.39	0.87	1.295	0.4	0.965	1.6025
		NCs	0	0	0.01				0	0	0.01
V3FC	mg/dL	HCC	0.66	1.2	1.62	0.6225	1.1	1.835	0.6725	1.245	1.6925
		LD	0.38	1.07	1.735	0.325	1.04	1.54	0.3525	1.055	1.7425
		NCs	0.1925	0.745	1.6925				0.1925	0.745	1.6925
V4FC	mg/dL	HCC	1.18	2.08	2.64	0.99	1.65	2.73	1.2225	1.735	2.6175
		LD	0.745	1.67	2.86	0.78	1.04	1.89	0.8575	1.585	2.7775
		NCs	1.75	2.98	5.09				1.75	2.98	5.09
V5FC	mg/dL	HCC	0.43	0.56	0.93	0.375	0.54	0.815	0.4425	0.575	0.9825
		LD	0.095	0.52	0.825	0.21	0.59	0.68	0.0975	0.525	0.7475
		NCs	0.6	1.21	1.6125				0.6	1.21	1.6125
V1PL	mg/dL	HCC	1.53	2.82	3.93	1.2825	2.025	4.73	1.835	2.87	4.2475
		LD	0.88	2.23	3.745	0.965	2.44	4.89	0.9675	2.555	4.125
		NCs	0	0	1.26				0	0	1.26
V2PL	mg/dL	HCC	1.45	1.95	2.38	1.4525	2.16	3.0425	1.405	2.08	2.4425
		LD	1.005	2.29	3.27	1.115	1.85	2.735	1.0175	1.945	3.26
		NCs	0	0	0.9675				0	0	0.9675
V3PL	mg/dL	HCC	1.6	2.43	3.01	1.68	2.46	3.7275	1.6825	2.43	3.12
		LD	0.9	2.38	4.125	1.025	2.2	3.355	0.97	2.275	4.0975
		NCs	1.175	2.33	4.6275				1.175	2.33	4.6275
V4PL	mg/dL	HCC	2.43	3.5	4.63	2.6025	3.005	4.43	2.7225	3.285	4.195
		LD	1.97	3.25	4.7	2.06	2.7	4.115	2.085	3.25	4.5875
		NCs	4.945	7.56	11.195				4.945	7.56	11.195
V5PL	mg/dL	HCC	1.03	1.46	2.02	1.2625	1.635	1.99	1.24	1.585	1.9775
		LD	1.285	1.64	1.955	1.015	1.5	2	1.2275	1.635	1.995
		NCs	1.235	2.515	3.2375				1.235	2.515	3.2375
L1TG	mg/dL	HCC	3.96	5.28	8.06	3.8075	5.005	6.945	3.735	5.43	7.7075
		LD	4.24	5.25	6.715	3.52	5.33	7.125	3.98	5.285	6.6175
		NCs	0.81	3.15	7.6725				0.81	3.15	7.6725
L2TG	mg/dL	HCC	2.23	2.67	3.67	1.785	2.885	4.365	2.105	2.485	3.355
		LD	2.4	2.94	3.355	1.635	2.57	3.32	2.305	2.875	3.2875
		NCs	0.0225	0.895	2.1825				0.0225	0.895	2.1825
L3TG	mg/dL	HCC	2.21	2.45	3.13	2.0325	2.305	3.615	2.0525	2.36	2.91
		LD	2.155	2.78	3.245	2.07	2.19	3.03	2.085	2.56	3.0925
		NCs	2.0725	2.515	3.18				2.0725	2.515	3.18
L4TG	mg/dL	HCC	1.69	2.42	2.88	1.7125	2.315	3.2875	1.515	2.35	3.2025
		LD	2.405	2.99	4.105	2.085	2.46	3.805	2.195	2.85	4.1025
		NCs	0	0.485	1.58				0	0.485	1.58
L5TG	mg/dL	HCC	1.1	1.62	2.32	1.045	1.51	2.85	0.995	1.54	2.42
		LD	1.54	2.56	3.485	1.135	2.1	3.425	1.155	2.22	3.4175
		NCs	0.935	1.97	3.0075				0.935	1.97	3.0075
L6TG	mg/dL	HCC	2.5	2.88	3.97	2.2175	2.785	3.8825	2.115	2.95	3.515
		LD	2.465	3.37	4.53	2.555	3.45	4.695	2.4775	3.275	4.605
		NCs	5.825	6.255	6.9125				5.825	6.255	6.9125
L1CH	mg/dL	HCC	21.34	26.89	34.66	17.59	26.55	36.9475	18.6625	25.065	34.305
		LD	19.37	23.74	30.24	17.435	22.2	32.24	19.02	22.895	29.965
		NCs	3.3575	11.02	21.365				3.3575	11.02	21.365
L2CH	mg/dL	HCC	16.11	22.3	31.74	17.145	23.835	33.4325	16.62	20.625	28.635
		LD	11.29	15.47	25.35	12.215	19.4	21.73	11.325	16.47	23.1975
		NCs	11.8925	16.545	20.655				11.8925	16.545	20.655
L3CH	mg/dL	HCC	15.03	18.64	24.86	16.13	23.73	27.9125	15.075	18.27	24.445
		LD	14.58	19.44	24.02	14.745	18.59	21.18	14.3375	18.63	23.16
		NCs	0	2.205	8.115				0	2.205	8.115
L4CH	mg/dL	HCC	7.47	11.99	15.42	12.1	15.69	18.9975	8.12	11.94	17.3975
		LD	3.575	17	26.515	10.61	17.74	22.35	6.055	17.37	26.1
		NCs	0	0	6.3375				0	0	6.3375
L5CH	mg/dL	HCC	4.28	8.52	10.99	4.69	9.08	12.305	4.3775	8.06	10.92
		LD	1.875	9.04	18.79	8.165	11.29	18.44	3.1825	11.17	19.08
		NCs	13.195	21.33	29.8775				13.195	21.33	29.8775
L6CH	mg/dL	HCC	6.75	11.68	14.7	7.4325	10.41	15.1	5.805	10.485	13.8625
		LD	4.92	11.62	19.25	8.435	15.31	21.41	6.4275	12.515	21.02
		NCs	33.2275	38.565	43.4325				33.2275	38.565	43.4325
L1FC	mg/dL	HCC	6.24	8.07	10.6	5.255	7.65	12.05	5.815	7.31	9.955
		LD	6.16	7.16	9.165	4.97	7.09	9.495	5.9475	7.01	9.1475
		NCs	2.63	4.1	7.3825				2.63	4.1	7.3825
L2FC	mg/dL	HCC	5.28	6.91	9.96	5.2175	6.955	9.4325	5.14	6.53	8.615
		LD	3.725	4.9	7.345	3.605	5.7	6.835	3.625	5.245	6.8125
		NCs	5.175	6.335	7.6				5.175	6.335	7.6
L3FC	mg/dL	HCC	5.21	6.24	7.73	5.085	7.195	8.415	5.285	6.165	7.73
		LD	4.875	6.6	7.98	5.11	6.53	7.09	4.9225	6.425	7.9575
		NCs	1.3	2.44	4.2775				1.3	2.44	4.2775
L4FC	mg/dL	HCC	3	4.34	5.29	4.505	4.925	5.6475	3.265	4.315	5.6025
		LD	1.945	5.34	7.83	4.09	5.75	6.685	2.77	5.48	7.6925
		NCs	0.3075	1.52	3.3975				0.3075	1.52	3.3975
L5FC	mg/dL	HCC	2.28	3.3	3.98	2.2425	3.25	4.1225	2.2125	3.19	3.8825
		LD	1.455	3.58	6.155	3.44	4	5.515	2.035	3.995	6.1475
		NCs	4.585	6.505	8.27				4.585	6.505	8.27
L6FC	mg/dL	HCC	2.68	3.56	4.47	2.43	3.235	4.31	2.255	3.205	4.2375
		LD	1.515	3.85	5.51	3.355	4.29	5.91	2.32	3.855	5.8975
		NCs	8.23	10.115	11.6075				8.23	10.115	11.6075
L1PL	mg/dL	HCC	11.96	15.83	19.18	9.9875	14.435	20.2225	11.065	14.03	18.805
		LD	11.435	13.63	17.075	10.055	12.97	17.93	11.0225	13.335	16.57
		NCs	2.855	7.09	13.525				2.855	7.09	13.525
L2PL	mg/dL	HCC	9.29	12.03	16.84	9.7675	13.85	17.9675	9.49	11.715	15.3325
		LD	7.085	9.42	13.94	7.17	10.88	12.38	6.9525	9.54	12.865
		NCs	6.565	8.705	11.3175				6.565	8.705	11.3175
L3PL	mg/dL	HCC	9.04	10.39	13.51	9.3225	12.87	15.6625	8.815	10.365	13.47
		LD	8.365	11.01	13.155	8.84	10.6	11.645	8.4625	10.675	12.7325
		NCs	0	2.045	4.7675				0	2.045	4.7675
L4PL	mg/dL	HCC	4.93	6.97	9.15	7.1125	9	10.71	4.9925	7.06	9.82
		LD	2.92	9.73	14.245	6.45	9.59	12.08	4.3875	9.66	14.2425
		NCs	0	0.14	3.9275				0	0.14	3.9275
L5PL	mg/dL	HCC	3.21	5.23	6.51	3.3825	5.32	6.87	3.2225	4.875	6.12
		LD	2.25	6.63	10.505	4.875	6.5	9.94	2.655	6.565	10.4575
		NCs	6.8975	10.995	15.2225				6.8975	10.995	15.2225
L6PL	mg/dL	HCC	5.07	7.19	8.89	5.4525	6.65	8.6375	4.425	6.67	8.39
		LD	4.455	7.63	11.585	5.845	9.02	12.21	5.3675	7.8	12.3175
		NCs	18.1325	21.18	23.8325				18.1325	21.18	23.8325
L1AB	mg/dL	HCC	11.81	14.6	19.27	9.9125	14.15	19.95	10.57	13.565	18.5
		LD	11.52	13.49	17.095	9.65	13.05	17.585	11.0025	13.22	16.695
		NCs	3.155	6.53	12.435				3.155	6.53	12.435
L2AB	mg/dL	HCC	9.31	12.23	17.03	9.85	14.3	17.98	9.72	12.035	15.5075
		LD	7.205	9.43	13.895	6.775	10.69	13.57	6.7875	9.565	13.365
		NCs	5.89	8.49	10.6025				5.89	8.49	10.6025
L3AB	mg/dL	HCC	9.9	11.56	14.96	10.6525	13.725	17.61	9.84	11.46	14.925
		LD	9.505	11.77	15.23	9.685	11.6	12.33	9.405	11.625	14.2625
		NCs	0	1.505	4.7975				0	1.505	4.7975
L4AB	mg/dL	HCC	6.25	8.3	10.48	7.6425	10.065	13.0975	6.175	8.425	11.615
		LD	4.145	11.26	17.015	6.59	10.39	14.89	4.8675	10.825	16.065
		NCs	0	0	4.0525				0	0	4.0525
L5AB	mg/dL	HCC	4.58	6.78	8.7	4.6425	6.98	8.8775	4.145	6.255	8.3675
		LD	3.015	8.46	13.89	6.145	8.52	12.335	3.7375	8.49	13.765
		NCs	9.675	15.365	20.44				9.675	15.365	20.44
L6AB	mg/dL	HCC	5.77	9.05	12.51	6.4	8.73	12.6225	5.545	9.01	11.985
		LD	4.815	9.1	16.535	6.755	12.06	17.535	5.59	10.42	18.3175
		NCs	26.89	30.52	35.56				26.89	30.52	35.56
H1TG	mg/dL	HCC	2.28	3.45	5.07	1.64	3.815	6.445	1.9725	2.95	4.6
		LD	1.865	3.98	5.69	1.365	2.05	4.015	1.695	3.285	4.4775
		NCs	0	0.05	1.4525				0	0.05	1.4525
H2TG	mg/dL	HCC	1.3	1.7	2.45	1.0125	1.63	2.5025	1.1925	1.505	2.155
		LD	1.15	1.9	2.21	0.93	1.07	1.96	1.0475	1.545	2.0575
		NCs	0.0225	0.41	0.9825				0.0225	0.41	0.9825
H3TG	mg/dL	HCC	1.25	1.46	2.15	0.975	1.26	2.01	1.1125	1.44	2.095
		LD	1.15	1.43	1.835	1.005	1.19	1.735	1.0425	1.29	1.8275
		NCs	0.335	0.77	1.0775				0.335	0.77	1.0775
H4TG	mg/dL	HCC	1.9	2.41	3.07	1.3075	2.28	2.675	1.96	2.425	3.22
		LD	1.35	2.17	2.86	1.875	2.37	3.035	1.7275	2.35	2.965
		NCs	1.63	2.43	3.0475				1.63	2.43	3.0475
H1CH	mg/dL	HCC	13.44	17.79	22.78	10.91	16.67	25.7025	11.855	14.945	21.69
		LD	12.95	18.21	26.18	11.66	15.68	20.095	12.075	16.32	24.7225
		NCs	16.6975	19.355	22.42				16.6975	19.355	22.42
H2CH	mg/dL	HCC	6.96	8.07	9.24	6.14	7.905	10.55	6.3	7.285	9.0275
		LD	6.345	8.53	10.41	6.33	7.43	9.855	6.37	8.27	9.9925
		NCs	9.45	10.33	11.7				9.45	10.33	11.7
H3CH	mg/dL	HCC	6.19	7.29	8.67	6.6925	7.815	8.6075	6.565	7.3	8.57
		LD	4.385	8.07	9.805	7.625	8.55	9.89	6.3375	8.29	9.6325
		NCs	9.85	10.61	14.1825				9.85	10.61	14.1825
H4CH	mg/dL	HCC	8.28	12.54	15.68	9.1	13.8	16.04	9.33	13.705	17.34
		LD	5.875	12.94	17.455	12.46	18.54	21.17	7.585	14.29	19.0425
		NCs	25.8525	27.63	32.16				25.8525	27.63	32.16
H1FC	mg/dL	HCC	4.13	5.02	6.04	3.445	4.53	7.05	3.6675	4.715	5.365
		LD	4.44	5.33	6.92	4.03	4.68	5.925	4.225	5.005	6.135
		NCs	2.79	3.735	4.8625				2.79	3.735	4.8625
H2FC	mg/dL	HCC	1.88	2.19	2.45	1.8325	2.13	2.5625	1.64	2.06	2.355
		LD	1.78	2.1	2.71	1.74	1.98	2.565	1.755	2.025	2.645
		NCs	1.84	2.06	2.435				1.84	2.06	2.435
H3FC	mg/dL	HCC	1.46	1.92	2.24	1.6125	1.955	2.2575	1.4	1.94	2.24
		LD	1.06	1.95	2.4	1.665	2.02	2.36	1.26	1.96	2.3475
		NCs	2.0175	2.525	2.9825				2.0175	2.525	2.9825
H4FC	mg/dL	HCC	2.08	2.84	3.46	2.0925	3.115	3.585	2.33	3.23	3.7475
		LD	1.235	3	4.225	2.885	3.81	4.785	1.5075	3.565	4.565
		NCs	4.585	5.495	6.1				4.585	5.495	6.1
H1PL	mg/dL	HCC	17.15	23.12	27.74	14.5625	19.775	32.1125	13.8425	18.02	26.4
		LD	14.73	24.09	33.4	13.2	18.53	22.39	14.495	19.795	30.56
		NCs	15.55	18.28	23.0675				15.55	18.28	23.0675
H2PL	mg/dL	HCC	10.32	12.4	14.2	8.785	13.235	15.98	8.9225	11.77	13.59
		LD	10.07	13.38	15.76	8.98	10.95	14.665	9.6	12.09	15.005
		NCs	11.3575	12.585	16.2825				11.3575	12.585	16.2825
H3PL	mg/dL	HCC	10.29	11.68	13.46	11.465	12.63	14.24	10.2375	11.72	13.4275
		LD	9.61	12.17	14.45	11.375	13.09	14.385	10.19	12.345	14.0475
		NCs	13.535	15.91	19.9025				13.535	15.91	19.9025
H4PL	mg/dL	HCC	14.74	18.4	21.67	14.3725	19.895	22.67	14.83	20.17	23.3825
		LD	11.255	18.09	24.41	18.12	24.21	26.555	13.5525	21.47	25.3325
		NCs	29.7325	32.64	36.555				29.7325	32.64	36.555
H1A1	mg/dL	HCC	19.66	26.93	38.02	14.945	24.87	44.4575	16.32	23.675	36.42
		LD	17.615	32.22	45.735	14.675	18.2	29.95	16.62	26.685	41.3875
		NCs	17.65	21.305	30.19				17.65	21.305	30.19
H2A1	mg/dL	HCC	11.45	14	16.88	11.245	14.065	17.095	10.505	13.505	15.855
		LD	11.605	13.97	18.25	11.745	12.97	15.815	11.33	13.49	16.5
		NCs	15.95	18.695	21.765				15.95	18.695	21.765
H3A1	mg/dL	HCC	17.13	19.85	22.46	18.94	21.11	22.9125	18.375	20.245	22.745
		LD	16.115	20.5	23.895	20.185	22.14	23.75	17.1325	20.89	23.4125
		NCs	19.81	24.645	30.755				19.81	24.645	30.755
H4A1	mg/dL	HCC	41.88	53.04	59.81	42.63	56.77	61.9475	44.3475	57.765	64.5175
		LD	33.235	53.02	68.165	52.17	68.11	75.995	38.1025	59.195	74.1
		NCs	80.395	85.365	97.675				80.395	85.365	97.675
H1A2	mg/dL	HCC	1.24	2.23	3.33	1.3325	2.175	3.5025	1.02	1.805	3.06
		LD	1.12	2.84	3.49	0.81	1.49	2.5	1.07	1.95	3.2275
		NCs	1.455	1.945	2.705				1.455	1.945	2.705
H2A2	mg/dL	HCC	2.11	2.71	3.15	2.115	3.01	3.6675	1.805	2.575	2.9975
		LD	1.88	2.53	3.165	1.84	2.39	3.055	1.8675	2.465	3.0325
		NCs	2.7475	3.065	4.0275				2.7475	3.065	4.0275
H3A2	mg/dL	HCC	3.86	4.46	5.47	3.8725	4.625	5.33	3.7825	4.44	5.435
		LD	2.005	4.52	5.795	3.965	4.79	5.89	3.405	4.605	5.885
		NCs	5.315	6.24	7.895				5.315	6.24	7.895
H4A2	mg/dL	HCC	8.84	12.3	14.84	7.1475	13.145	14.8925	9.7275	13.895	15.8475
		LD	3.81	12.42	17.57	11.18	16.96	18.44	5.8475	14.765	17.985
		NCs	22.6475	25.095	29.525				22.6475	25.095	29.525
