# Supplementary material for: The Application Value of Lipoprotein Particle Numbers in the Diagnosis of HBV-Related Hepatocellular Carcinoma with BCLC Stage 0-A
Source: J Pers Med. 2021 Nov 4;11(11):1143. doi: 10.3390/jpm11111143 (PMC8617679; doi:10.3390/jpm11111143)
Supplement: Supplementary file 1 [file jpm-11-01143-s001.zip › Table S7.xlsx]

## Sheet: Sheet1
Table S7. Correlation between selected variables and clinical features of HCC patients.
		VLPN		IDPN		L1PN		L2PN		L3PN		L4PN		L5PN		L6PN
	n	Spearman r	p-value	Spearman r	p-value	Spearman r	p-value	Spearman r	p-value	Spearman r	p-value	Spearman r	p-value	Spearman r	p-value	Spearman r	p-value
Gender
Male	53	0.00270551	0.981621	-0.114984	0.325938	-0.313165	0.00622454	-0.342247	0.00265157	-0.366599	0.00121673	-0.0642563	0.583901	0.161002	0.167612	0.0879509	0.45305
Female	22
Age
≥ 60 years	35	0.0234562	0.841674	0.0901212	0.441935	0.314192	0.006048	0.306165	0.00755329	0.354315	0.00181614	0.0870354	0.457785	-0.0500062	0.670065	0.00493938	0.966452
< 60 years	40
AFP
> 20 μg/L	41	-0.0804174	0.492808	-0.0408273	0.728005	-0.0049488	0.966388	-0.0136091	0.907744	-0.0513438	0.66177	-0.0872226	0.456815	0.0501137	0.669396	0.204806	0.077965
≤ 20 μg/L	34
Liver cirrhosis
Yes	52	-0.372	0.000992891	-0.279157	0.0152918	-0.0667845	0.569158	0.243094	0.0355945	0.190336	0.101911	-0.0367315	0.754382	-0.0253817	0.828867	0.0868408	0.458795
No	23
Tumor size
≤ 3 cm	35	0.325918	0.00432435	0.306165	0.00755329	0.103702	0.375946	-0.150613	0.197115	-0.0944427	0.420263	0.148145	0.204641	0.0555624	0.635879	0.0104962	0.928784
>3 cm	40
Note: All p-values were calculated with the Spearman rank correlation test.

## Sheet: Sheet2
	gender
	1
	1
	0
	0
	0
	0
	1
	1
	1
	1
	1
	1
	1
	1
	1
	1
	1
	1
	0
	1
	0
	1
	1
	1
	1
	1
	0
	1
	1
	0
	1
	1
	1
	1
	1
	1
	0
	1
	0
	0
	1
	0
	1
	0
	0
	1
	1
	1
	1
	1
	1
	1
	0
	1
	0
	1
	1
	0
	1
	0
	1
	1
	1
	1
	1
	1
	1
	0
	1
	0
	1
	1
	0
	1
	0
