# Supplementary material for: The Application Value of Lipoprotein Particle Numbers in the Diagnosis of HBV-Related Hepatocellular Carcinoma with BCLC Stage 0-A
Source: J Pers Med. 2021 Nov 4;11(11):1143. doi: 10.3390/jpm11111143 (PMC8617679; doi:10.3390/jpm11111143)
Supplement: Supplementary file 1 [file jpm-11-01143-s001.zip › Table S8.xlsx]

## Sheet: Sheet1
Table S8. Test performance characteristics for the signature panel
Group	Dataset	AUC (95% CI)	Sensitivity (%)	Specificity (%)
HCC vs. non-HCC	panel	0.842 (0.780 to 0.892)	92	68.27
AFP(-) HCC vs. AFP(-) non-HCC	panel	0.837 (0.769 to 0.892)	96.15	64
AUC, area under the receiver operating curve; CI, confidence interval; HCC, hepatocellular carcinoma
