# Supplementary material for: The Application Value of Lipoprotein Particle Numbers in the Diagnosis of HBV-Related Hepatocellular Carcinoma with BCLC Stage 0-A
Source: J Pers Med. 2021 Nov 4;11(11):1143. doi: 10.3390/jpm11111143 (PMC8617679; doi:10.3390/jpm11111143)
Supplement: Supplementary file 1 [file jpm-11-01143-s001.zip › Table S9.xlsx]

## Sheet: table S4
Table S9. Differentially expressed proteins between cancerous tissues and paracancerous tissues
UniProt accession	Gene symbols	Protein names	Protein descriptions	fold change (Ca/Pan)	p-value	pathway
O60488	ACSL4	ACSL4	Long-chain-fatty-acid--CoA ligase 4	15.5945	0.0438873	hsa00061:Fatty acid biosynthesis
Q96N66	MBOAT7	MBOA7	Lysophospholipid acyltransferase 7	3.95871	8.696×10-4	hsa00564:Glycerophospholipid metabolism
P53396	ACLY	ACLY	ATP-citrate synthase	3.65354	1.483×10-4	hsa00020:Citrate cycle
P43304	GPD2	GPDM	Glycerol-3-phosphate dehydrogenase, mitochondrial	2.50682	8.947×10-8	hsa00564:Glycerophospholipid metabolism
P21695	GPD1	GPDA	Glycerol-3-phosphate dehydrogenase [NAD(+)], cytoplasmic	0.40171	2.725×10-4	hsa00564:Glycerophospholipid metabolism
Q99424	ACOX2	ACOX2	Peroxisomal acyl-coenzyme A oxidase 2	0.398491	8.671×10-5	hsa00120:Primary bile acid biosynthesis
P30084	ECHS1	ECHM	Enoyl-CoA hydratase, mitochondrial	0.392699	4.048×10-5	hsa00062:Fatty acid elongation
P16219	ACADS	ACADS	Short-chain specific acyl-CoA dehydrogenase, mitochondrial	0.369431	1.132×10-4	hsa00071:Fatty acid degradation
P11712	CYP2C9	CP2C9	Cytochrome P450 2C9	0.325643	4.653×10-5	hsa00590:Arachidonic acid metabolism
O14756	HSD17B6	H17B6	17-beta-hydroxysteroid dehydrogenase type 6	0.236203	1.453×10-4	hsa00140:Steroid hormone biosynthesis
Q9NYL5	CYP39A1	CP39A	24-hydroxycholesterol 7-alpha-hydroxylase	0.184602	1.829×10-4	hsa00120:Primary bile acid biosynthesis
